# Supplementary material for: Analysis of the interactome of the Ser/Thr Protein Phosphatase type 1 in Plasmodium falciparum
Source: BMC Genomics. 2016 Mar 17;17:246. doi: 10.1186/s12864-016-2571-z (PMC4794898; doi:10.1186/s12864-016-2571-z)
Supplement: Additional file 1: Table S1. — Pips identified by affinity chromatography/mass spectrometry. (XLSX 10 kb) [file 12864_2016_2571_MOESM1_ESM.xlsx]

## Sheet: Feuil1
Table S1. Pips identified by column affinity/mass spectrometry.
Banda	PlasmoDB Accession numberb	Nameb	Motifs (Position a.a.)c	Number of peptides used	Protein sequence coverage	Mascot score	Biological functiond
1	PF3D7_0708400	heat shock protein 90 (HSP90)	FENRKK (371-376)	16	0.19	92	Protein folding
2	PF3D7_0818900	heat shock protein 70 (HSP70)	RLVNF (248-252) FKRKNR (257-262)	22	0.34	203	Protein folding
3	PF3D7_0827900	protein disulfide isomerase (PDI8)	FNKKNK (112-117)	15	0.27	108	Protein folding
4	PF3D7_0608800	ornithine aminotransferase (OAT)	KTVKF (405-409)	15	0.35	131	Metabolism
5	PF3D7_1462800	glyceraldehyde-3-phosphate dehydrogenase (GAPDH)	KLVSW (312-316)	14	0.44	106	Metabolism
6	PF3D7_1343000	phosphoethanolamine N-methyltransferase (PMT)	KIIF (103-106)	8	0.32	100	Metabolism
a Number of stained bands on SDS-PAGE.
b Annotations available on PlasmoDB database (v24).
c 3 different binding motifs with PP1 were scanned :
	RVxF=[RK]x0-1[VI]{P}[FW]
	Fxx[RK]x[RK]
	SILK=[GS]IL[RK]
d Biological functions were based on confirmed or putative functions indicated on PlasmoDB.
