# Supplementary material for: Analysis of the interactome of the Ser/Thr Protein Phosphatase type 1 in Plasmodium falciparum
Source: BMC Genomics. 2016 Mar 17;17:246. doi: 10.1186/s12864-016-2571-z (PMC4794898; doi:10.1186/s12864-016-2571-z)
Supplement: Additional file 2: Table S2. — Common Pips between P. falciparum and other species. (XLSX 13 kb) [file 12864_2016_2571_MOESM2_ESM.xlsx]

## Sheet: Feuil1
Table S2. Common Pips between P. falciparum and other species.
Pips identified in Plasmodium falciparum	Pips previously described in other species
Namea (accession number)	Organism	Nameb (accession number)	% of identityc	Reference
histone H2A (H2A) (PF3D7_0617800)	S. cerevisiae	HTA1 (YDR225W)	0.67	Costanzo M, et al. [24]
heat shock protein 70 (HSP70) (PF3D7_0818900)	H. sapiens	HSP-71 (P11142.1)	0.69	Fardilha M, et al. [20]
	M. musculus	HSP70-1B (P17879.3)	0.69	Flores Delgado G, et al. [19]
ADP-ribosylation factor (ARF1) (PF3D7_1020900)	S.cerevisiae	ARF1 (YDL192W)	0.72	Logan MR, et al. [23]
60S acidic ribosomal protein P1, putative (RPP1) (PF3D7_1103100)	S.cerevisiae	RPP1B (YDL130W)	0.31	Costanzo M, et al. [24]
pescadillo homolog (PES) (PF3D7_1107700)	S.cerevisiae	NOP7 (YGR103W)	0.28	Breitkreutz A, et al. [32] Ho Y, et al. [33]
pre-mRNA splicing factor, putative (PF3D7_1220100)	S.cerevisiae	CDC40 (YDR364C)	0.26	Logan MR, et al. [23]
60S ribosomal protein L27 (RPL27) (PF3D7_1460700)	S.cerevisiae	RPL27A (YHR010W)	0.39	Walsh EP, et al. [25]
glyceraldehyde-3-phosphate dehydrogenase (GAPDH) (PF3D7_1462800)	S.cerevisiae	THD3 (YGR192C)	0.58	Logan MR, et al. [23]
a Annotations from PlasmoDB database (v24).
b Gene annotations as indicated in NCBI.
c Identity obtained by global alignments between Pf protein and its homolog on BioEdit software (v7.2.5).
