# Supplementary material for: Analysis of the interactome of the Ser/Thr Protein Phosphatase type 1 in Plasmodium falciparum
Source: BMC Genomics. 2016 Mar 17;17:246. doi: 10.1186/s12864-016-2571-z (PMC4794898; doi:10.1186/s12864-016-2571-z)
Supplement: Additional file 3: Table S3. — Pips identified by Yeast two-hybrid screening. (XLSX 24 kb) [file 12864_2016_2571_MOESM3_ESM.xlsx]

## Sheet: Feuil1
Table S3. Pips identified by Yeast two-hybrid screening.
	PlasmoDB Accession numbera	Namea	In frame with GAL4AD	Growth on selective plates (number of isolated clones)b	Detected fragment (a.a.)	Motifs and positions on detected fragments (Position a.a.)c	Additional Motifs on full lengthd	Biological functione
In frame and out of frame genes	PF3D7_0418300	conserved Plasmodium protein, unknown function	Yes	QDO/A	73-202	/	/	Unknown function
			No	TDO/A (2)	553-707
	PF3D7_0520800	conserved Plasmodium protein, unknown function	Yes	TDO/A	885-1121	/	2 RVxF 1 Fxx[RK]x[RK] 1 SILK	Unknown function
			No	QDO/A	1117-1193
	PF3D7_0520900	S-adenosyl-L-homocysteine hydrolase (SAHH)	Yes	TDO/A	236-479	/	1 SILK	Metabolism
			No	TDO/A	2-299	SILK (179-182)	/
	PF3D7_0613800	transcription factor with AP2 domain(s) (ApiAP2)	Yes	QDO/A	3014-3150	RGVYF (3087-3091) FENKTK (3134-3139)	2 RVxF 2 Fxx[RK]x[RK]	Transcription
			Yes	TDO/A	2742-2977	/	3 RVxF 3 Fxx[RK]x[RK]
			No	TDO/A	3398-3720	/
	PF3D7_0919900	regulator of chromosome condensation, putative	Yes	QDO/A (8)	801-1107	KSVSF (980-984)	3 RVxF	DNA maintenance
			No	TDO/A	1549-1733	/	4 RVxF
	PF3D7_1105100	histone H2B (H2B)	Yes	TDO/A	1-117	/	/	DNA maintenance
			No	TDO/A (2)	1-117
	PF3D7_1228600	merozoite surface protein 9 (MSP9)	Yes	TDO/A	124-447	/	1 RVxF	Pathogenicity
			No	QDO/A TDO/A	82-391
	PF3D7_1303800	conserved Plasmodium protein, unknown function	Yes	TDO/A	9165-9271	/	19 RVxF 9 Fxx[RK]x[RK] 2 SILK	Unknown function
			No	TDO/A	4987-5278
			No	TDO/A	6176-6407	FIYKRK (6305-6310)	19 RVxF 8 Fxx[RK]x[RK] 2 SILK
In frame genes	PF3D7_0107600	serine/threonine protein kinase, putative	Yes	TDO/A	1139-1404	/	6 RVxF 4 Fxx[RK]x[RK]	Kinase
	PF3D7_0220000	liver stage antigen 3 (LSA3)	Yes	QDO/A (2)	1149-1295	KKVRF (1283-1287) FDIKDK (1287-1292)	2 Fxx[RK]x[RK]	Unknown function
	PF3D7_0610100	Pre-mRNA-splicing factor SLU7, putative (SLU7)	Yes	TDO/A	131-443	/	1 RVxF	RNA metabolism
	PF3D7_0611800	conserved Plasmodium protein, unknown function	Yes	TDO/A	2447-2721	/	/	Unknown function
	PF3D7_0623100	nuclear polyadenylated RNA-binding protein NAB2, putative	Yes	TDO/A (2)	42-262	FRLRDK (206-211)	1 Fxx[RK]x[RK]	RNA metabolism
	PF3D7_0718100	exported serine/threonine protein kinase (EST)	Yes	TDO/A	1205-1431	/	2 RVxF 3 Fxx[RK]x[RK]	Kinase
	PF3D7_0720700	phosphoinositide-binding protein, putative	Yes	TDO/A	565-968	FVRRIR (887-892) KIKF (921-924)	1 Fxx[RK]x[RK]	Unknown function
	PF3D7_0724600	protein kinase, putative	Yes	TDO/A	1-118	/	1 Fxx[RK]x[RK] 1 SILK	Kinase
	PF3D7_0803400	DNA repair protein rad54, putative	Yes	QDO/A	861-1080	/	1 Fxx[RK]x[RK]	DNA maintenance
	PF3D7_0816600	ClpB protein, putative (ClpB1)	Yes	TDO/A	875-1070	/	1 RVxF 2 Fxx[RK]x[RK] 2 SILK	Protein folding
	PF3D7_0917900	heat shock protein 70 (HSP70-2)	Yes	TDO/A	354-582	/	/	Protein folding
	PF3D7_1008000	histone deacetylase 2 (HDA2)	Yes	TDO/A	835-1055	/	3 RVxF 4 Fxx[RK]x[RK]	DNA maintenance
	PF3D7_1008100	conserved Plasmodium protein, unknown function	Yes	TDO/A	809-1064	KSVSF (837-841)	4 RVxF 3 Fxx[RK]x[RK]	Unknown function
	PF3D7_1020900	ADP-ribosylation factor (ARF1)	Yes	TDO/A	71-181	/	1 RVxF	Other
	PF3D7_1031600	conserved Plasmodium protein, unknown function (GEXP15)	Yes	QDO/A (3)	8-256	KKVQF (38-42)	1 RVxF	Unknown function
	PF3D7_1130700	structural maintenance of chromosome protein, putative	Yes	TDO/A	281-481	FLRKNR (410-415)	1 RVxF 1 Fxx[RK]x[RK]	DNA maintenance
				TDO/A	811-984	/	1 RVxF 2 Fxx[RK]x[RK]
	PF3D7_1202600	conserved protein, unknown function	Yes	QDO/A (10)	1261-1735	KNVTF (1275-1279) KCVSF (1338-1342) KQVTF (1400-1404) RTVSF (1416-1420) KKVTF (1492-1496) KSVSF (1507-1511) KKVTF (1569-1573) FGDKGK (1487-1492)	10 RVxF 3 Fxx[RK]x[RK] 1 SILK	Unknown function
	PF3D7_1205500	zinc finger protein, putative	Yes	TDO/A	712-936	/	/	Unknown function
	PF3D7_1229600	conserved Plasmodium protein, unknown function	Yes	TDO/A	1-269	FNKKRK (83-88)	1 RVxF	Unknown function
	PF3D7_1317600	conserved Plasmodium protein, unknown function	Yes	TDO/A	291-421	KYIYF (348-352)	1 RVxF 2 Fxx[RK]x[RK]	Unknown function
	PF3D7_1325800	conserved Plasmodium protein, unknown function	Yes	TDO/A	820-1100	/	1 RVxF 1 SILK	Unknown function
	PF3D7_1346100	protein transport protein SEC61 subunit alpha (SEC61)	Yes	TDO/A	204-463	KGIEF (205-209)	1 RVxF	Transport
	PF3D7_1358200	conserved Plasmodium protein, unknown function	Yes	TDO/A	852-1060	/	2 RVxF 1 Fxx[RK]x[RK]	Unknown function
Out of frame genes	mal_mito_2	cytochrome c oxidase subunit 1 (COX1)	No	TDO/A	63-308	/	/	Metabolism
				TDO/A	260-478
	PF3D7_0110200	FAD-linked sulfhydryl oxidase ERV1, putative (ERV1)	No	TDO/A	1-143	KINF (104-107)	/	Metabolism
	PF3D7_0202400	conserved Plasmodium protein, unknown function	No	TDO/A	426-518	/	2 Fxx[RK]x[RK]	Unknown function
	PF3D7_0205700.1	conserved Plasmodium protein, unknown function	No	TDO/A	1-137	/	/	Unknown function
	PF3D7_0207100	conserved Plasmodium protein, unknown function	No	TDO/A	1109-1253	FLIKKK (1186-1191)	2 RVxF	Unknown function
	PF3D7_0207500	serine repeat antigen 6 (SERA6)	No	TDO/A	1-183	/	1 RVxF 1 Fxx[RK]x[RK]	Pathogenicity
	PF3D7_0307700	conserved Plasmodium protein, unknown function	No	TDO/A	1669-1826	/	1 Fxx[RK]x[RK]	Unknown function
	PF3D7_0310400	parasite-infected erythrocyte surface protein (PIESP1)	No	TDO/A	118-382	/	/	Pathogenicity
	PF3D7_0312800	60S ribosomal protein L26, putative	No	TDO/A	1-61	/	/	Translation
	PF3D7_0317300	conserved Plasmodium protein, unknown function	No	TDO/A	2018-2197	/	2 RVxF 1 SILK	Unknown function
	PF3D7_0319500	RNA binding protein, putative	No	TDO/A	1-224	/	/	Unknown function
	PF3D7_0407700	conserved Plasmodium protein, unknown function	No	TDO/A	967-1161	RDIIF (1075-1079)	1 RVxF 1 Fxx[RK]x[RK] 1 SILK	Unknown function
	PF3D7_0417400	conserved Plasmodium protein, unknown function	No	TDO/A	5966-6242	/	14 RVxF 7 Fxx[RK]x[RK]	Unknown function
	PF3D7_0418000	conserved Plasmodium protein, unknown function	No	TDO/A (2)	2271-2481	/	4 RVxF 8 Fxx[RK]x[RK]	Unknown function
	PF3D7_0419900	phosphatidylinositol 4-kinase, putative	No	QDO/A	1857-1998	/	8 RVxF 4 Fxx[RK]x[RK]	Kinase
				QDO/A TDO/A	4414-4679	/
	PF3D7_0420000	zinc finger protein, putative	No	TDO/A	2238-2459	/	/	Unknown function
	PF3D7_0509200	leucine-rich repeat protein (LRR2)	No	QDO/A	1-266	FIKKIK (245-250)	/	Unknown function
	PF3D7_0516600	translation initiation factor IF-2	No	TDO/A	937-1245	/	1 RVxF 2 Fxx[RK]x[RK]	Translation
	PF3D7_0516900	60S ribosomal protein L2 (RPL2)	No	TDO/A	1-260	KVIF (60-63)	/	Translation
	PF3D7_0525200	conserved Plasmodium protein, unknown function	No	TDO/A	954-1172	KDVLF (1092-1096)	2 RVxF 1 Fxx[RK]x[RK]	Unknown function
				TDO/A	1599-1849	KIEF (1732-1735)
	PF3D7_0530000	conserved Plasmodium protein, unknown function	No	TDO/A	1-69	/	/	Unknown function
	PF3D7_0532100	early transcribed membrane protein 5 (ETRAMP5)	No	TDO/A (2)	1-107	/	/	Unknown function
	PF3D7_0602000	conserved Plasmodium protein, unknown function	No	TDO/A	1215-1437	/	3 RVxF 1 SILK	Unknown function
	PF3D7_0604500	conserved Plasmodium protein, unknown function	No	TDO/A	983-1074	/	1 Fxx[RK]x[RK] 1 SILK	Unknown function
	PF3D7_0611700	60S ribosomal protein L39 (RPL39)	No	TDO/A (2)	1-31	FRLKQR (7-12)	/	Translation
	PF3D7_0617200	conserved Plasmodium protein, unknown function	No	QDO/A	103-206	KQIGF (103-107)	/	Unknown function
	PF3D7_0617800	histone H2A (H2A)	No	QDO/A (2) TDO/A (6)	1-132	/	/	DNA maintenance
	PF3D7_0625300	DNA polymerase 1, putative	No	TDO/A	1-267	/	1 RVxF	DNA maintenance
	PF3D7_0709300	Cg2 protein (CG2)	No	TDO/A	1094-1340	KVNF (1109-1112)	2 RVxF 6 Fxx[RK]x[RK] 1 SILK	Unknown function
	PF3D7_0719900	conserved Plasmodium membrane protein, unknown function	No	TDO/A	732-1028	/	4 RVxF 4 Fxx[RK]x[RK]	Unknown function
	PF3D7_0721100	conserved Plasmodium protein, unknown function	No	QDO/A TDO/A	1-104	/	1 RVxF	Unknown function
	PF3D7_0725300	conserved Plasmodium protein, unknown function	No	TDO/A	22-173	/	/	Unknown function
	PF3D7_0806900	conserved Plasmodium protein, unknown function	No	QDO/A	13-163	KNIGF (60-64) KIRW (74-77)	/	Unknown function
	PF3D7_0809400	conserved Plasmodium protein, unknown function	No	TDO/A	2-241	/	2 Fxx[RK]x[RK]	Unknown function
	PF3D7_0811400	conserved protein, unknown function	No	TDO/A	413-608	/	/	Unknown function
	PF3D7_0813200	CS domain protein, putative	No	TDO/A	15-148	/	/	Unknown function
	PF3D7_0813300	conserved Plasmodium protein, unknown function	No	TDO/A	1-135	/	/	Unknown function
	PF3D7_0814000	60S ribosomal protein L13-2, putative	No	QDO/A (2)	1-195	RVNF (22-25)	1 RVxF	Translation
	PF3D7_0815800	vacuolar sorting protein VPS9, putative	No	TDO/A	847-1120	/	1 Fxx[RK]x[RK]	Unknown function
	PF3D7_0818000	conserved protein, unknown function	No	TDO/A	128-209	/	/	Unknown function
	PF3D7_0818900f	heat shock protein 70 (HSP70)	No	TDO/A	389-585	/	1 RVxF 1 Fxx[RK]x[RK]	Protein folding
	PF3D7_0831700	heat shock protein 70, putative (HSP70-x)	No	QDO/A	307-455	/	1 RVxF	Protein folding
	PF3D7_0904000	GTPase-activating protein, putative	No	TDO/A	10-300	/	/	Unknown function
	PF3D7_0921700	conserved Plasmodium protein, unknown function	No	QDO/A	132-269	FDDKEK (133-138)	1 RVxF	Unknown function
	PF3D7_0924100	conserved Plasmodium protein, unknown function	No	TDO/A	2-162	/	/	Unknown function
	PF3D7_0932100	protein MAM3, putative	No	TDO/A	762-955	/	5 RVxF 3 Fxx[RK]x[RK]	Unknown function
	PF3D7_0933300	conserved Plasmodium protein, unknown function	No	TDO/A	652-771	/	2 RVxF 1 Fxx[RK]x[RK] 1 SILK	Unknown function
	PF3D7_1020200	conserved Plasmodium protein, unknown function	No	TDO/A	125-406	KNVFF (164-168)	/	Unknown function
	PF3D7_1023400	HORMA domain protein, putative	No	QDO/A	8-195	FEKKRK (28-33)	/	Unknown function
	PF3D7_1029900	conserved Plasmodium protein, unknown function	No	TDO/A	1362-1675	/	4 RVxF 3 Fxx[RK]x[RK]	Unknown function
	PF3D7_1032000	ribosome maturation factor RimM, putative (RimM)	No	TDO/A	151-192	/	2 RVxF 1 Fxx[RK]x[RK]	Translation
	PF3D7_1103100	60S acidic ribosomal protein P1, putative (RPP1)	No	TDO/A	1-118	/	/	Translation
	PF3D7_1107300	polyadenylate-binding protein-interacting protein 1, putative (PAIP1)	No	TDO/A	1188-1324	/	3 RVxF 1 Fxx[RK]x[RK] 1 SILK	Unknown function
	PF3D7_1108600	endoplasmic reticulum-resident calcium binding protein (ERC)	No	TDO/A	66-295	KVYF (237-240)	/	Unknown function
	PF3D7_1116200.1	pyridoxine biosynthesis protein PDX2 (PDX2)	No	QDO/A	61-179	/	1 Fxx[RK]x[RK]	Metabolism
	PF3D7_1117700	GTP-binding nuclear protein ran/tc4 (RAN)	No	QDO/A	1-214	RQIQF (133-137)	/	Transport
	PF3D7_1121600	circumsporozoite-related antigen,exported protein 1 (EXP1)	No	TDO/A	1-162	/	/	Pathogenicity
	PF3D7_1127900	conserved Plasmodium protein, unknown function	No	TDO/A	43-128	/	1 RVxF	Unknown function
	PF3D7_1141400	phosphatidylinositol N-acetylglucosaminyltransferase subunit H, putative (PIGH)	No	TDO/A	1-182	/	1 RVxF	Metabolism
	PF3D7_1149000	antigen 332, DBL-like protein (Pf332)	No	TDO/A	5670-5836	KIIW (5710-5713)		Pathogenicity
	PF3D7_1206800	conserved Plasmodium protein, unknown function	No	QDO/A	570-725	/	2 Fxx[RK]x[RK]	Unknown function
	PF3D7_1210600	conserved Plasmodium protein, unknown function	No	QDO/A	572-675	/	1 RVxF	Unknown function
	PF3D7_1211200	conserved Plasmodium protein, unknown function	No	TDO/A	941-1062	KVKF (1015-1018) KRINF (1023-1027) KYIEF (1041-1045)	1 RVxF 3 Fxx[RK]x[RK]	Unknown function
	PF3D7_1214100	GPI ethanolamine phosphate transferase 3, putative (PIGO)	No	TDO/A	74-320	/	2 RVxF 3 Fxx[RK]x[RK]	Metabolism
	PF3D7_1222300	endoplasmin, putative (GRP94)	No	TDO/A	384-485	/	1 RVxF	Protein folding
	PF3D7_1224000	GTP cyclohydrolase I (GCH1)	No	TDO/A	31-165	/	/	Metabolism
	PF3D7_1227000	conserved Plasmodium protein, unknown function	No	TDO/A (2)	1-163	/	/	Unknown function
	PF3D7_1227700	conserved Plasmodium protein, unknown function	No	TDO/A	190-453	/	/	Unknown function
	PF3D7_1229400	macrophage migration inhibitory factor (MIF)	No	QDO/A TDO/A	1-116	/	/	Pathogenicity
	PF3D7_1231600	pre-mRNA-splicing factor ATP-dependent RNA helicase PRP2, putative (PRP2)	No	TDO/A	394-643	/	1 RVxF 1 Fxx[RK]x[RK] 1 SILK	RNA metabolism
	PF3D7_1234600	conserved Plasmodium protein, unknown function	No	TDO/A	1-197	/	1 RVxF 2 Fxx[RK]x[RK]	Unknown function
	PF3D7_1234900	conserved Plasmodium protein, unknown function	No	TDO/A	1-151	/	/	Unknown function
	PF3D7_1240600	erythrocyte membrane protein 1, PfEMP1 (VAR)	No	TDO/A	876-1191	/	2 RVxF 3 Fxx[RK]x[RK]	Pathogenicity
	PF3D7_1249800	THO complex subunit 2, putative (THO2)	No	TDO/A	1829-2039	/	2 RVxF 2 Fxx[RK]x[RK]	Transcription
	PF3D7_1306400	26S protease regulatory subunit 10B, putative (RPT4)	No	TDO/A	237-382	/	/	Proteolysis
	PF3D7_1308400	conserved Plasmodium protein, unknown function	No	QDO/A	1800-1941	RRVLF (1906-1910)	10 RVxF 6 Fxx[RK]x[RK]	Unknown function
	PF3D7_1308800	tyrosine recombinase (INT)	No	QDO/A TDO/A	1-158	KYIKF (42-46)	2 RVxF	DNA maintenance
	PF3D7_1316100	inositol polyphosphate kinase, putative (IPK2)	No	TDO/A	693-835	/	2 RVxF 1 Fxx[RK]x[RK]	Kinase
	PF3D7_1324800	dihydrofolate synthase/folylpolyglutamate synthase (DHFS-FPGS)	No	QDO/A	1-80	/	1 Fxx[RK]x[RK]	Metabolism
	PF3D7_1326600	conserved Plasmodium protein, unknown function	No	QDO/A (2)	3322-3615	/	4 RVxF 8 Fxx[RK]x[RK] 2 SILK	Unknown function
	PF3D7_1336600	conserved Plasmodium protein, unknown function	No	TDO/A	1-91	/	/	Unknown function
	PF3D7_1342300	tetratricopeptide repeat family protein, putative	No	TDO/A	26-262	/	/	Unknown function
	PF3D7_1342900	transcription factor with AP2 domain(s) (ApiAP2)	No	TDO/A	577-714	/	4 RVxF 3 Fxx[RK]x[RK]	Transcription
	PF3D7_1346400	conserved Plasmodium protein, unknown function	No	TDO/A	1918-2270	FIGKIK (1982-1987)	4 RVxF 5 Fxx[RK]x[RK]	Unknown function
	PF3D7_1348400	conserved Plasmodium membrane protein, unknown function	No	TDO/A	1514-1777	FINKEK (1597-1602)	5 RVxF 2 Fxx[RK]x[RK]	Unknown function
	PF3D7_1351200	conserved Plasmodium protein, unknown function	No	TDO/A	1342-1597	KYVNW (1469-1473)	2 RVxF 1 Fxx[RK]x[RK] 1 SILK	Unknown function
	PF3D7_1356900	protein kinase 5 (PK5)	No	TDO/A	1-33	/	1 SILK	Kinase
	PF3D7_1357400	conserved Plasmodium protein, unknown function	No	QDO/A	281-513	FYEKRK (359-364) KSIRF (444-448)	2 Fxx[RK]x[RK]	Unknown function
	PF3D7_1360700	E3 SUMO-protein ligase PIAS, putative (PIAS)	No	QDO/A	1-234	KKVLW (209-213)	3 Fxx[RK]x[RK]	Other
	PF3D7_1361200	conserved Plasmodium protein, unknown function	No	TDO/A	712-870	/	2 Fxx[RK]x[RK]	Unknown function
	PF3D7_1366400	rhoptry protein (Rhop148)	No	TDO/A	73-295	KILF (149-152) FDKKKK (189-194)	/	Unknown function
	PF3D7_1417600	conserved Plasmodium protein, unknown function	No	TDO/A	2128-2373	/	2 RVxF 2 Fxx[RK]x[RK]	Unknown function
	PF3D7_1423700	conserved Plasmodium protein, unknown function	No	TDO/A	1038-1147	/	2 Fxx[RK]x[RK]	Unknown function
	PF3D7_1444300	1-acyl-sn-glycerol-3-phosphate acyltransferase, putative (LPAAT)	No	TDO/A	1-258	/	/	Metabolism
	PF3D7_1456500	conserved Plasmodium protein, unknown function	No	QDO/A (2)	1740-2056	FLNKIK (1759-1764) FHNKLK (1919-1924)	1 RVxF 2 Fxx[RK]x[RK]	Unknown function
	PF3D7_1457000	signal peptide peptidase (SPP)	No	QDO/A	323-412	/	/	Other
	PF3D7_1460500	conserved Plasmodium protein, unknown function	No	TDO/A	294-590	KVDF (313-316) KTVSF (380-384)	1 RVxF 1 Fxx[RK]x[RK]	Unknown function
	PF3D7_1460700	60S ribosomal protein L27 (RPL27)	No	TDO/A	1-61	/	1 RVxF	Translation
	PF3D7_1464500	conserved Plasmodium membrane protein, unknown function	No	TDO/A	2493-2706	SILK (2508-2511)	7 RVxF 6 Fxx[RK]x[RK]	Unknown function
	PF3D7_1465900	40S ribosomal protein S3, putative	No	TDO/A	75-221	/	/	Translation
	PF3D7_1466300	26S proteasome regulatory subunit RPN2, putative (RPN2)	No	TDO/A	775-979	FLSKEK (972-977)	2 RVxF 2 Fxx[RK]x[RK]	Proteolysis
	PF3D7_1470800	conserved Plasmodium protein, unknown function	No	TDO/A	44-186	FRSKSK (53-58)	1 RVxF 1 Fxx[RK]x[RK]	Unknown function
	PF3D7_1471900	conserved Plasmodium protein, unknown function	No	TDO/A	3-217	KIIEF (10-14)	5 RVxF 1 Fxx[RK]x[RK]	Unknown function
a Annotations available on PlasmoDB database (v24).
b Selection medium used for the growth of isolated yeast clones were indicated. Numbers indicate the count of isolated clones.
	TDO/A=Triple dropout supplemented with Aureobasidin A. QDO/A=Quadruple dropout supplemented with Aureobasidin A.
c Sequence of binding motifs in the detected fragment were indicated. Motifs were examined as shown below d.
d 3 different binding motifs with PP1 were scanned :
	RVxF=[RK]x0-1[VI]{P}[FW]
	Fxx[RK]x[RK]
	SILK=[GS]IL[RK]
e Biological functions were based on confirmed or putative functions indicated on PlasmoDB.
f Shared proteins isolated by affinity purification and Y2H screening.
