# Supplementary material for: Analysis of the interactome of the Ser/Thr Protein Phosphatase type 1 in Plasmodium falciparum
Source: BMC Genomics. 2016 Mar 17;17:246. doi: 10.1186/s12864-016-2571-z (PMC4794898; doi:10.1186/s12864-016-2571-z)
Supplement: Additional file 4: Table S4. — Pips identified by genome in silico analysis. (XLSX 13 kb) [file 12864_2016_2571_MOESM4_ESM.xlsx]

## Sheet: Feuil1
Table S4. Pips identified by genome in silico analysis.
PlasmoDB Accession numbera	Namea	RVxFext motifs (Position a.a.)b	Additional Motifs on full lengthc	Biological functiond
PF3D7_0204600	conserved Plasmodium protein, unknown function	RKSVRW (1180-1185)	/	Unknown function
PF3D7_0214400	conserved Plasmodium protein, unknown function	KKKVTF (3-8)	1 Fxx[RK]x[RK]	Unknown function
PF3D7_0220000e	liver stage antigen 3 (LSA3)	KKKVRF (1282-1287)	3 Fxx[RK]x[RK]	Unknown function
PF3D7_0304300	conserved Plasmodium protein, unknown function	KKKVTF (372-377)	3 Fxx[RK]x[RK]	Unknown function
PF3D7_0305500	conserved Plasmodium protein, unknown function	KRNVSF (3283-3288) KRSVHF (3700-3705)	2 Fxx[RK]x[RK] 2 SILK	Unknown function
PF3D7_0323300	conserved protein, unknown function	KKSVSF (139-144)	1 Fxx[RK]x[RK]	Unknown function
PF3D7_0404700	dipeptidyl aminopeptidase 3 (DPAP3)	RKNVTF (261-266)	3 Fxx[RK]x[RK]	Proteolysis
PF3D7_0407300	transcription factor, putative	KKKVHF (97-102)	1 Fxx[RK]x[RK]	Transcription
PF3D7_0407700e	conserved Plasmodium protein, unknown function	KKKVSW (465-470)	1 Fxx[RK]x[RK] 1 SILK	Unknown function
PF3D7_0416900	conserved Plasmodium protein, unknown function	KRNVHF (1889-1894)	2 Fxx[RK]x[RK] 1 SILK	Unknown function
PF3D7_0503000	50S ribosomal protein L28, apicoplast, putative	RKNVRF (57-62)	/	Translation
PF3D7_0513600	deoxyribodipyrimidine photo-lyase, putative	KKQVSF (199-204)	/	DNA maintenance
PF3D7_0526500	conserved Plasmodium protein, unknown function	KKCVHF (573-578)	3 Fxx[RK]x[RK]	Unknown function
PF3D7_0526600	conserved Plasmodium protein, unknown function	KKKVTF (4498-4503)	7 Fxx[RK]x[RK]	Unknown function
PF3D7_0610100e	pre-mRNA-splicing factor SLU7, putative (SLU7)	KKKVNF (110-115)	/	RNA metabolism
PF3D7_0628100	HECT-domain (ubiquitin-transferase), putative	RKSVKF (5331-5336) KKSVTF (9843-9848)	6 Fxx[RK]x[RK] 2 SILK	Proteolysis
PF3D7_0713900	conserved Plasmodium protein, unknown function	KKNVNF (959-964)	4 Fxx[RK]x[RK]	Unknown function
PF3D7_0717800	conserved Plasmodium protein, unknown function	KRSVSW (2408-2413)	1 Fxx[RK]x[RK]	Unknown function
PF3D7_0723800	conserved Plasmodium protein, unknown function	KKSVQF (461-466)	4 Fxx[RK]x[RK] 1 SILK	Unknown function
PF3D7_0727500	conserved Plasmodium protein, unknown function	KKCVSF (139-144)	2 Fxx[RK]x[RK]	Unknown function
PF3D7_0804500	conserved Plasmodium membrane protein, unknown function	KKNVHF (1741-1746)	7 Fxx[RK]x[RK] 1 SILK	Unknown function
PF3D7_0913600	conserved Plasmodium protein, unknown function	KKMVHF (348-353)	1 Fxx[RK]x[RK] 1 SILK	Unknown function
PF3D7_0917500	conserved Plasmodium protein, unknown function	RKAVQF (360-365)	1 Fxx[RK]x[RK]	Unknown function
PF3D7_0919900e	regulator of chromosome condensation, putative	KKSVSF (979-984)	/	DNA maintenance
PF3D7_0922800	conserved Plasmodium protein, unknown function	KKNVCF (3253-3258)	6 Fxx[RK]x[RK] 2 SILK	Unknown function
PF3D7_0930100	conserved Plasmodium protein, unknown function	KKTVHF (1051-1056)	/	Unknown function
PF3D7_1002900	conserved Plasmodium protein, unknown function	KRNVNF (83-88)	/	Unknown function
PF3D7_1003700	conserved Plasmodium protein, unknown function	KRKVKF (593-598)	1 Fxx[RK]x[RK]	Unknown function
PF3D7_1008100e	conserved Plasmodium protein, unknown function	RKSVSF (836-841)	3 Fxx[RK]x[RK]	Unknown function
PF3D7_1020600	conserved Plasmodium membrane protein, unknown function	KKKVNW (76-81)	2 Fxx[RK]x[RK]	Unknown function
PF3D7_1022200	conserved Plasmodium membrane protein, unknown function	KKVVRF (559-564)	/	Unknown function
PF3D7_1029400	conserved Plasmodium protein, unknown function	KKNVSF (58-63)	1 Fxx[RK]x[RK]	Unknown function
PF3D7_1031600e	conserved Plasmodium protein, unknown function (GEXP15)	KKKVQF (37-42)	/	Unknown function
PF3D7_1106800	protein kinase, putative	KKKVSF (481-486)	1 Fxx[RK]x[RK]	Kinase
PF3D7_1107700	pescadillo-like protein (PES)	KKKVTW (201-206)	/	Translation
PF3D7_1109100	conserved Plasmodium protein, unknown function	RRKVSF (550-555)	1 Fxx[RK]x[RK] 1 SILK	Unknown function
PF3D7_1113700	glyoxalase I (GloI)	KKNVKF (132-137)	/	Metabolism
PF3D7_1128000.1	conserved Plasmodium protein, unknown function	KKNVTF (152-157)	2 Fxx[RK]x[RK]	Unknown function
PF3D7_1139700	adrenodoxin reductase, putative	RKKVHF (457-462)	2 Fxx[RK]x[RK]	Metabolism
PF3D7_1200100	erythrocyte membrane protein 1, PfEMP1 (VAR)	RKTVRF (93-98)	2 Fxx[RK]x[RK]	Pathogenicity
PF3D7_1202600e	conserved protein, unknown function	KKNVTF (1274-1279) KKQVTF (1399-1404) KRTVSF (1415-1420) KKSVSF (1506-1511) KKTVSF (1657-1662) KKSVSF (1777-1782) KKNVSF (1917-1922)	4 Fxx[RK]x[RK] 1 SILK	Unknown function
PF3D7_1220100	pre-mRNA splicing factor, putative	KKMVNF (577-582)	/	RNA metabolism
PF3D7_1234700	CPW-WPC family protein	KKSVSF (37-42)	2 Fxx[RK]x[RK]	Unknown function
PF3D7_1238500	conserved Plasmodium protein, unknown function	KKKVHF (1391-1396)	1 SILK	Unknown function
PF3D7_1244200	transcription factor Tfb2, putative	RKSVHF (365-370)	/	Transcription
PF3D7_1244500	conserved Plasmodium protein, unknown function	RRKVNF (347-352)	1 Fxx[RK]x[RK]	Unknown function
PF3D7_1322100	variant-silencing SET protein (SETvs)	KRNVSF (1517-1522)	3 Fxx[RK]x[RK] 1 SILK	DNA maintenance
PF3D7_1364300	pre-mRNA-splicing factor ATP-dependent RNA helicase PRP16 (PRP16)	RKMVQF (941-946)	1 Fxx[RK]x[RK] 1 SILK	RNA metabolism
PF3D7_1366300	conserved Plasmodium protein, unknown function	KKVVKF (3301-3306) KKKVQF (3740-3745)	3 Fxx[RK]x[RK]	Unknown function
PF3D7_1367500	NADH-cytochrome b5 reductase, putative	KKHVHF (157-162)	1 SILK	Metabolism
PF3D7_1406200	conserved Plasmodium protein, unknown function	KKMVSF (552-557)	2 Fxx[RK]x[RK]	Unknown function
PF3D7_1411500	conserved Plasmodium protein, unknown function	KKQVSF (45-50) KKKVSF (325-330)	2 Fxx[RK]x[RK]	Unknown function
PF3D7_1413000	conserved Plasmodium protein, unknown function	KKNVQF (344-349)	1 Fxx[RK]x[RK]	Unknown function
PF3D7_1417300	cysteine protease ATG4, putative (ATG4)	KKKVRF (861-866)	2 Fxx[RK]x[RK]	Proteolysis
PF3D7_1460500e	conserved Plasmodium protein, unknown function	RKTVSF (379-384)	1 Fxx[RK]x[RK]	Unknown function
a Annotations available on PlasmoDB database (v24).
b The RVxFext binding motifs corresponding to the [KR][KR][ACHKMNQRSTV]V[CHKNQRST][FW] consensus sequence were indicated.
c 2 different binding motifs with PP1 were scanned :
	Fxx[RK]x[RK]
	SILK=[GS]IL[RK]
d Biological functions were based on confirmed or putative functions indicated on PlasmoDB.
e Shared proteins isolated by Y2H and in silico screenings.
