# Supplementary material for: Analysis of the interactome of the Ser/Thr Protein Phosphatase type 1 in Plasmodium falciparum
Source: BMC Genomics. 2016 Mar 17;17:246. doi: 10.1186/s12864-016-2571-z (PMC4794898; doi:10.1186/s12864-016-2571-z)
Supplement: Additional file 6: Table S5. — Recombinant proteins produced. (XLSX 15 kb) [file 12864_2016_2571_MOESM6_ESM.xlsx]

## Sheet: Feuil1
Table S5. Recombinant proteins produced
	PlasmoDB Accession number	Name	Fragment produced (a.a.)	Recombinant proteins purification	In frame with GAL4AD	Motifs RVxF or RVxFext and Fxx[RK]x[RK] (Position a.a.)
Affinity MS-MS	PF3D7_0608800	ornithine aminotransferase (OAT)	4-403	-		KTVKF (405-409)
	PF3D7_0708400	heat shock protein 90 (HSP90)	301-470	+		FENRKK (371-376)
	PF3D7_0818900	heat shock protein 70 (HSP70)	389-585	+		RLVNF (248-252) FKRKNR (257-262)
	PF3D7_0827900	protein disulfide isomerase (PDI8)	61-478	+		FNKKNK (112-117)
	PF3D7_1343000	phosphoethanolamine N-methyltransferase (PMT)	3-264	+		KIIF (103-106)
	PF3D7_1462800	glyceraldehyde-3-phosphate dehydrogenase (GAPDH)	2-337	+		KLVSW (312-316)
Y2H screening	mal_mito_2	cytochrome c oxidase subunit 1 (COX1)	63-308	-	No
	PF3D7_0107600	serine/threonine protein kinase, putative	1107-1401	-	Yes
	PF3D7_0207500	serine repeat antigen 6 (SERA6)	1-183	-	No
	PF3D7_0220000	liver stage antigen 3 (LSA3)	1189-1293	+	Yes	KKVRF (1283-1287) FDIKDK (1287-1292)
	PF3D7_0418300	conserved Plasmodium protein, unknown function	72-201	-	Yes
	PF3D7_0520800	conserved Plasmodium protein, unknown function	885-1121	-	Yes
	PF3D7_0520900	S-adenosyl-L-homocysteine hydrolase (SAHH)	236-479	+	Yes
	PF3D7_0623100	nuclear polyadenylated RNA-binding protein NAB2, putative	42-262	-	Yes	FRLRDK (206-211)
	PF3D7_0718100	exported serine/threonine protein kinase (EST)	1202-1434	+	Yes
	PF3D7_0720700	phosphoinositide-binding protein, putative	569-961	+	Yes	FVRRIR (887-892) KIKF (921-924)
	PF3D7_0724600	protein kinase, putative	1-118	-	Yes
	PF3D7_0814000	60S ribosomal protein L13-2, putative	1-195	-	No	RVNF (22-25)
	PF3D7_0816600	ClpB protein, putative (ClpB1)	875-1070	+	Yes
	PF3D7_0917900	heat shock protein 70 (HSP70-2)	354-582	+	Yes
	PF3D7_0919900	regulator of chromosome condensation, putative	920-1108	+	Yes	KSVSF (980-984)
	PF3D7_1008000	histone deacetylase 2 (HDA2)	835-1055	+	Yes
	PF3D7_1023400	HORMA domain protein, putative	8-195	-	No	FEKKRK (28-33)
	PF3D7_1031600	conserved Plasmodium protein, unknown function (GEXP15)	8-182	+	Yes	KKVQF (38-42)
	PF3D7_1130700	structural maintenance of chromosome protein, putative	281-481	+	Yes	FLRKNR (410-415)
	PF3D7_1202600	conserved protein, unknown function	1395-1708	+	Yes	KQVTF (1400-1404) RTVSF (1416-1420) KKVTF (1492-1496) KSVSF (1507-1511) KKVTF (1569-1573) KTVSF (1658-1662) FGDKGK (1487-1492)
	PF3D7_1205500	zinc finger protein, putative	712-936	+	Yes
	PF3D7_1227000	conserved Plasmodium protein, unknown function	1-163	+	No
	PF3D7_1228600	merozoite surface protein 9 (MSP9)	124-434	-	Yes
	PF3D7_1229400	macrophage migration inhibitory factor (MIF)	1-116	+	No
	PF3D7_1303800	conserved Plasmodium protein, unknown function	9123-9270	+	Yes
	PF3D7_1308400	conserved Plasmodium protein, unknown function	1800-1941	-	No	RRVLF (1906-1910)
	PF3D7_1325800	conserved Plasmodium protein, unknown function	818-1070	-	Yes
	PF3D7_1346100	protein transport protein SEC61 subunit alpha (SEC61)	198-467	-	Yes	KGIEF (205-209)
	PF3D7_1358200	conserved Plasmodium protein, unknown function	856-1057	-	Yes
	PF3D7_1456500	conserved Plasmodium protein, unknown function	1740-2039	-	No	FLNKIK (1759-1764) FHNKLK (1919-1924)
In silico screnning	PF3D7_0304300	conserved Plasmodium protein, unknown function	296-479	-		KKKVTF (372-377)
	PF3D7_0305500	conserved Plasmodium protein, unknown function	3193-3358	-		KRNVSF (3283-3288)
	PF3D7_0305500	conserved Plasmodium protein, unknown function	3601-3784	+		KRSVHF (3700-3705)
	PF3D7_0323300	conserved protein, unknown function	2-184	-		KKSVSF (139-144)
	PF3D7_0404700	dipeptidyl aminopeptidase 3 (DPAP3)	182-356	-		RKNVTF (261-266)
	PF3D7_0407300	transcription factor, putative	13-188	+		KKKVHF (97-102)
	PF3D7_0416900	conserved Plasmodium protein, unknown function	1776-1951	-		KRNVHF (1889-1894)
	PF3D7_0526500	conserved Plasmodium protein, unknown function	462-670	-		KKCVHF (573-578)
	PF3D7_0610100	pre-mRNA-splicing factor SLU7, putative (SLU7)	59-229	+		KKKVNF (110-115)
	PF3D7_0628100	HECT-domain (ubiquitin-transferase), putative	5231-5409	-		RKSVKF (5331-5336)
	PF3D7_0628100	HECT-domain (ubiquitin-transferase), putative	9739-9925	+		KKSVTF (9843-9848)
	PF3D7_0723800	conserved Plasmodium protein, unknown function	362-531	+		KKSVQF (461-466)
	PF3D7_0727500	conserved Plasmodium protein, unknown function	47-191	+		KKCVSF (139-144)
	PF3D7_0804500	conserved Plasmodium membrane protein, unknown function	1647-1837	-		KKNVHF (1741-1746)
	PF3D7_0913600	conserved Plasmodium protein, unknown function	257-418	-		KKMVHF (348-353)
	PF3D7_0917500	conserved Plasmodium protein, unknown function	242-476	+		RKAVQF (360-365)
	PF3D7_0930100	conserved Plasmodium protein, unknown function	935-1150	+		KKTVHF (1051-1056)
	PF3D7_1003700	conserved Plasmodium protein, unknown function	482-694	+		KRKVKF (593-598)
	PF3D7_1008100	conserved Plasmodium protein, unknown function	741-931	+		RKSVSF (836-841)
	PF3D7_1029400	conserved Plasmodium protein, unknown function	3-191	+		KKNVSF (58-63)
	PF3D7_1106800	protein kinase, putative	423-616	+		KKKVSF (481-486)
	PF3D7_1107700	pescadillo-like protein (PES)	121-290	-		KKKVTW (201-206)
	PF3D7_1109100	conserved Plasmodium protein, unknown function	442-646	+		RRKVSF (550-555)
	PF3D7_1113700	glyoxalase I (GloI)	46-239	-		KKNVKF (132-137)
	PF3D7_1200100	erythrocyte membrane protein 1, PfEMP1 (VAR)	7-214	+		RKTVRF (93-98)
	PF3D7_1220100	pre-mRNA splicing factor, putative	424-617	-		KKMVNF (577-582)
	PF3D7_1244200	transcription factor Tfb2, putative	321-495	-		RKSVHF (365-370)
	PF3D7_1322100	variant-silencing SET protein (SETvs)	1445-1639	+		KRNVSF (1517-1522)
	PF3D7_1364300	pre-mRNA-splicing factor ATP-dependent RNA helicase PRP16 (PRP16)	830-1025	-		RKMVQF (941-946)
	PF3D7_1366300	conserved Plasmodium protein, unknown function	3644-3807	+		KKKVQF (3740-3745)
	PF3D7_1367500	NADH-cytochrome b5 reductase, putative	61-237	+		KKHVHF (157-162)
	PF3D7_1460500	conserved Plasmodium protein, unknown function	266-473	-		RKTVSF (379-384)
RVxF mutagenesis	PF3D7_0220000	liver stage antigen 3 (LSA3)	1189-1284	+
	PF3D7_0919900	regulator of chromosome condensation, putative	920-1108	+
